# Supplementary material for: Recovery of Lignins with Potent Antioxidant Properties from Shells of Edible Nuts by a Green Ball Milling/Deep Eutectic Solvent (DES)-Based Protocol
Source: Antioxidants (Basel). 2022 Sep 21;11(10):1860. doi: 10.3390/antiox11101860 (PMC9598286; doi:10.3390/antiox11101860)
Supplement: Supplementary file 1 [file antioxidants-11-01860-s001.zip]

Archive with 1 entries (1 files):
- antioxidants-1910505-supplementary.pdf
